# Supplementary material for: Interventions to reduce low-value imaging – a systematic review of interventions and outcomes
Source: BMC Health Serv Res. 2021 Sep 18;21:983. doi: 10.1186/s12913-021-07004-z (PMC8449221; doi:10.1186/s12913-021-07004-z)
Supplement: Supplementary file 3 — Additional file 3. MMAT registration forms. [file 12913_2021_7004_MOESM3_ESM.xlsx]

## Sheet: Sheet1
		SCREENING QUESTIONS		2. RANDOMIZED CONTROLLED TRIALS					3. NON-RANDOMIZED STUDIES					4. QUANTITATIVE DESCRIPTIVE STUDIES
First author	Year	S1. Are there clear research questions?	S2. Do the collected data allow to address the research questions?	2.1. Is randomization appropriately performed?	2.2. Are the groups comparable at baseline?	2.3. Are there complete outcome data?	2.4. Are outcome assessors blinded to the intervention provided?	2.5 Did the participants adhere to the assigned intervention?	3.1. Are the participants representative of the target population?	3.2. Are measurements appropriate regarding both the outcome and intervention (or exposure)?	3.3. Are there complete outcome data?	3.4. Are the confounders accounted for in the design and analysis?	3.5. During the study period, is the intervention administered (or exposure occurred) as intended?	4.1. Is the sampling strategy relevant to address the research question?	4.2. Is the sample representative of the target population?	4.3. Are the measurements appropriate?	4.4. Is the risk of nonresponse bias low?	4.5. Is the statistical analysis appropriate to answer the research question?
Ostby	2020	Yes	Yes						Yes	Yes	Yes	Yes	Yes
Poeran	2019	Yes	Yes						Yes	Yes	Yes	Yes	Yes
Reiter	2018	Yes	Yes						Yes	Yes	Yes	Yes	Yes
Sy	2016	Yes	Yes						Yes	Yes	Yes	Yes	Yes
Tyler	2018	Yes	Yes						Yes	Can't tell	Yes	Yes	Yes
Walker	2020	Yes	Yes											Yes	Can't tell	Yes	No	Can't tell
Wang	2018	Yes	Yes						Yes	Yes	Can't tell	No	Yes
Wu	2020	Yes	Yes						Yes	Yes	Yes	Can't tell	Yes
Xu	2020	Yes	Yes						Yes	Yes	Yes	Yes	Yes
Sclafani	2010	Yes	Yes						Yes	Can't tell	Yes	Can't tell	Yes
Ip	2013	Yes	Yes											Yes	Yes	Yes	Yes	Yes
Ip	2015	Yes	Yes											Yes	Yes	Yes	Yes	Yes
IP	2014	Yes	Yes											Yes	Yes	Yes	Yes	Yes
Ip	2017	Yes	Yes											Yes	Can't tell	Yes	Can't tell	Yes
Jennings	2017	Yes	Yes											Yes	Can't tell	Yes	Can't tell	Yes
Kanaan	2013	Yes	Yes											Yes	Yes	Yes	Yes	Yes
Kandiah	2020	Yes	Yes											Yes	Yes	Yes	Yes	Yes
Keveson	2017	Yes	Yes											Yes	Yes	Yes	Yes	Yes
Lu	2012	Yes	Yes											Yes	Can't tell	Yes	Can't tell	Yes
Masood	2020	Yes	Yes											Yes	Can't tell	Yes	Can't tell	Yes
McGrew	2018	Yes	Yes											Yes	Can't tell	Yes	Can't tell	Yes
Min	2017	Yes	Yes											Yes	Can't tell	Yes	Can't tell	Yes
Moriarity	2015	Yes	Yes											Yes	Can't tell	Yes	Can't tell	Yes
Mulders	2020	Yes	Yes											Yes	Can't tell	Yes	Can't tell	Yes
Doyle	2019	Yes	Yes	Can't tell	Yes	Yes	Yes	Yes
Fallon	2016	Yes	Yes						Yes	Yes	Yes	Yes	Yes
Ferguson	2017	Yes	Yes						Yes	Yes	Yes	Yes	Yes
Flamm	2013	Yes	Yes						Can't tell	Yes	Yes	Yes	Yes
Gertz	2016	Yes	Yes						Can't tell	Yes	Yes	Yes	Yes
Goldberg	2011	Yes	Yes						Yes	Yes	Yes	Yes	Can't tell
Graves	2018	Yes	Yes						Yes	Yes	Yes	Can't tell	Yes
Hardin	2017	Yes	Yes						Can't tell	Yes	Can't tell	No	Yes
Hong	2017	Yes	Yes						Yes	Yes	Yes	Yes	Can't tell
Hui	2014	Yes	Yes						Yes	Yes	Yes	No	Yes
Blackmore	2011	Yes	Yes						Yes	Yes	Yes	No	Can't tell
Breakell	2018	Yes	Yes						Can't tell	Yes	Yes	No	Can't tell
Carpenter	2020	Yes	Yes						Yes	Yes	Yes	Yes	Yes
Chandra	2019	Yes	Yes						Yes	Yes	Yes	No	Yes
Chang	2018	Yes	Yes						Yes	Yes	Yes	Yes	Yes
Chen	2020	Yes	Yes						Yes	Yes	Yes	No	Yes
Chien	2017	Yes	Yes	Yes	Yes	Yes	Yes	Yes
Rezaii	2020	Yes	Yes											Yes	Yes	Yes	Yes	Yes
Pugel	2018	Yes	Yes						Can't tell	Yes	Yes	Yes	Yes
O'Connor	2014	Yes	Yes						Yes	Yes	Yes	Yes	No
Palen	2019	Yes	Yes	Yes	Yes	Yes	No	Yes
Raja	2012	Yes	Yes											Yes	Can't tell	Yes	Yes	Yes
Raja	2015	Yes	Yes	Yes	Yes	Yes	No	Yes
Prevedello	2013	Yes	Yes						Yes	Yes	Yes	No	Yes
Rosati	2015	Yes	Yes						Yes	Can't tell	Can't tell	No	Can't tell
Shah	2016	Yes	Yes						Yes	Yes	Yes	Can't tell	Yes
Singer	2014	Yes	Yes						Yes	Yes	Yes	Can't tell	Yes
Sodickson	2011	Yes	Yes						Can't tell	Yes	No	Can't tell	Yes
Zamora-Flores	2015	Yes	Yes						Yes	Yes	No	Can't tell	Can't tell
Parikh	2016	Yes	Yes						Yes	Yes	Yes	Yes	Yes
Hess	2018	Yes	Yes	Yes	Yes	Yes	No	Yes
Judkins	2013	Yes	Yes						Yes	Yes	Can't tell	Can't tell	Yes
Lacson	2017	Yes	Yes						Can't tell	Yes	Yes	No	Yes
Luther	2019	Yes	Yes						Yes	Yes	Yes	Yes	Yes
Mittal	2014	Yes	Yes						Yes	Yes	Can't tell	No	Yes
Nigrovic	2015	Yes	Yes						Yes	Yes	Yes	Yes	Yes
Bhatia	2013	Yes	Yes						Yes	Yes	Yes	No	Yes
Bhatia	2014	Yes	Yes	Yes	Yes	Yes	Yes	Yes
Bookman	2017	Yes	Yes						Yes	Yes	Yes	Yes	Yes
Boutis	2013	Yes	Yes						Yes	Yes	Yes	Yes	Yes
Buntine	2019	Yes	Yes						Yes	Yes	Yes	Yes	Yes
Char	2014	Yes	Yes						Yes	Yes	Yes	Yes	No
Depinet	2016	Yes	Yes						Yes	Yes	Yes	Yes	Yes
Drescer	2011	Yes	Yes						Yes	Yes	Yes	Yes	Yes
Dudzinski	2016	Yes	Yes	Yes	Yes	Yes	Yes	Yes
Dunne	2015	Yes	Yes						Yes	Yes	Yes	Yes	Yes
French	2013	Yes	Yes	Yes	Yes	No	Yes	No
Hoo	2011	Yes	Yes						Yes	Yes	Yes	Yes	Yes
Vartanians	2010	Yes	Yes						Yes	Yes	Yes	Yes	Yes
Zafar	2019	Yes	Yes	Yes	Yes	Yes	No	Yes
Durand	2013	Yes	Yes	Yes	Yes	Yes	No	Yes
Ashikyan	2019	Yes	Yes											Yes	Yes	Yes	Yes	Yes
Bailey	2013	Yes	Yes											Yes	Yes	Yes	Yes	Yes
Bailey	2013	Yes	Yes											Yes	Yes	Yes	Yes	Yes
Bairstowe	2010	Yes	Yes											Yes	Yes	Yes	Yes	Yes
Baker	2020	Yes	Yes											Yes	Yes	Yes	Yes	Yes
Bhatia	2017	Yes	Yes	Yes	Yes	Yes	Yes	Yes
Hurley	2017	Yes	Yes											Yes	Yes	Yes	Yes	Yes
Mäenpää	2011	Yes	Yes											Yes	Yes	Yes	Yes	Yes
Arora	2020	Yes	Yes											Yes	Yes	Yes	Yes	Yes
Ballard	2018	Yes	Yes						Yes	Yes	Yes	Yes	Yes
Carnevale	2015	Yes	Yes											Yes	Yes	Yes	Yes	Yes
Ehrlichman	2017	Yes	Yes											Yes	Yes	Yes	Yes	Yes
Halpern	2020	Yes	Yes											Yes	Yes	Yes	Yes	Yes
Kobes	2020	Yes	Yes											Yes	Yes	Yes	Yes	Yes
Shelton	2015	Yes	Yes											Yes	Yes	Yes	Yes	Yes
Levitt	2015	Yes	Yes											Yes	Yes	Yes	Yes	Yes
Millls	2017	Yes	Yes											Yes	Yes	Yes	Yes	Yes
Puffenbarger	2018	Yes	Yes											Yes	Yes	Yes	Yes	Yes
Tajmir	2017	Yes	Yes	Yes	Yes	Yes	No	Yes
Walen	2016	Yes	Yes											Yes	Can't tell	Yes	Can't tell	Yes
Ong	2012	Yes	Yes											Yes	Yes	Yes	Yes	Yes
